# Supplementary material for: Oncological outcomes of patients with inflammatory bowel disease undergoing segmental colonic resection for colorectal cancer and dysplasia: systematic review
Source: BJS Open. 2024 May 31;8(3):zrae052. doi: 10.1093/bjsopen/zrae052 (PMC11143477; doi:10.1093/bjsopen/zrae052)
Supplement: zrae052_Supplementary_Data [file zrae052_supplementary_data.zip]

Archive with 2 entries (2 files):
- PRISMA_2020_checklist completed.docx
- Supplementary_Materials.docx
